# Supplementary material for: Challenges and Innovations Brought about by the COVID-19 Pandemic Regarding Medical and Pharmacy Education Especially in Africa and Implications for the Future
Source: Healthcare (Basel). 2021 Dec 13;9(12):1722. doi: 10.3390/healthcare9121722 (PMC8701006; doi:10.3390/healthcare9121722)
Supplement: Supplementary file 1 [file healthcare-09-01722-s001.zip]

Archive with 1 entries (1 files):
- healthcare-1432219-supplementary.pdf
